# Supplementary material for: A low-tech method for monitoring survival and growth of coral transplants at a boutique restoration site
Source: PeerJ. 2023 May 24;11:e15062. doi: 10.7717/peerj.15062 (PMC10224673; doi:10.7717/peerj.15062)
Supplement: Supplemental Information 2 — Raw data and analysis of Image J measurements, survival and growth of coral transplants. [file peerj-11-15062-s002.xlsx]

## Sheet: ChartDataSheet_
This worksheet contains values required for MegaStat charts.
Boxplot 8/28/2015 12:35.04
2	2.371
2	61.437
3	61.437
3	87.6676
1	87.6676
3	87.6676
3	143.179
2	143.179
2	250.864
2	143.179
1	143.179
1	61.437
2	61.437
1	-183.788
3	-183.788
1	-61.1756
3	-61.1756
1	265.791
3	265.791
1	388.404
3	388.404
1.8	268.231
1.8	270.816
1.8	277.427
1.8	302.439
1.8	311.977
1.8	325.338
1.8	327.629
1.8	346.477
1.8	370.192
1.8	371.07
1.8	395.946
1.8	422.459
1.8	522.405
1.8	568.193
2.371	-2.48643
4.5191	-2.22911
6.039	-2.06726
7.34608	-1.94635
26.48	-1.8486
28.5334	-1.76586
29.451	-1.6937
29.6908	-1.62941
31.0744	-1.57123
31.1308	-1.51793
32.4621	-1.46862
32.932	-1.42265
33.124	-1.3795
35.348	-1.33877
35.803	-1.30015
35.9121	-1.26338
37.995	-1.22825
40.433	-1.19456
40.7988	-1.16218
40.947	-1.13098
41.1747	-1.10084
41.7272	-1.07166
41.8728	-1.04338
43.1175	-1.0159
44.1348	-0.989169
45.817	-0.963127
47.1128	-0.937722
47.1448	-0.912909
47.529	-0.888646
47.715	-0.864894
48.6139	-0.841621
49.531	-0.818795
50.2225	-0.796388
51.579	-0.774374
51.789	-0.752729
53.324	-0.731431
60.5561	-0.710459
61.1536	-0.689796
61.252	-0.669423
61.992	-0.649324
62.063	-0.629484
62.821	-0.609889
63.0115	-0.590525
63.9789	-0.57138
64.469	-0.552443
65.082	-0.533701
66.0507	-0.515145
66.089	-0.496765
66.292	-0.478551
67.76	-0.460495
69.8931	-0.442587
73.6835	-0.42482
73.874	-0.407187
74.3704	-0.389679
74.787	-0.372289
74.807	-0.355012
74.9528	-0.33784
75.454	-0.320767
75.508	-0.303787
76.003	-0.286894
76.9637	-0.270083
77.2877	-0.253347
78.1512	-0.236682
78.492	-0.220083
79.3669	-0.203544
81.2218	-0.187061
81.284	-0.170628
81.941	-0.154241
82.263	-0.137896
82.8697	-0.121587
82.998	-0.105311
84.234	-0.0890625
85.779	-0.0728374
86	-0.0566315
86.2367	-0.0404405
86.7072	-0.0242601
87.3532	-0.00808599
87.982	0.00808599
90.4275	0.0242601
90.9637	0.0404405
91.487	0.0566315
93.4314	0.0728374
94.8493	0.0890625
96.5726	0.105311
97.5119	0.121587
98.42	0.137896
98.53	0.154241
98.937	0.170628
99.2226	0.187061
99.9416	0.203544
100.252	0.220083
101.056	0.236682
101.102	0.253347
102.906	0.270083
105.379	0.286894
108.191	0.303787
110.254	0.320767
110.267	0.33784
114.023	0.355012
114.202	0.372289
115.116	0.389679
115.143	0.407187
115.493	0.42482
122.357	0.442587
122.449	0.460495
124.191	0.478551
126.34	0.496765
126.786	0.515145
129.036	0.533701
130.203	0.552443
131.237	0.57138
135.42	0.590525
136.94	0.609889
139.034	0.629484
140.19	0.649324
144.175	0.669423
150.368	0.689796
154.96	0.710459
157.103	0.731431
157.868	0.752729
160.465	0.774374
164.94	0.796388
165.691	0.818795
165.76	0.841621
165.881	0.864894
167.573	0.888646
170.052	0.912909
176.535	0.937722
177.292	0.963127
179.037	0.989169
179.784	1.0159
182.647	1.04338
185.686	1.07166
185.74	1.10084
186.492	1.13098
208.339	1.16218
210.829	1.19456
227.468	1.22825
229.241	1.26338
250.864	1.30015
268.231	1.33877
270.816	1.3795
277.427	1.42265
302.439	1.46862
311.977	1.51793
325.338	1.57123
327.629	1.62941
346.477	1.6937
370.192	1.76586
371.07	1.8486
395.946	1.94635
422.459	2.06726
522.405	2.22911
568.193	2.48643

## Sheet: Output
Descriptive statistics
	Area
count	154
mean	117.864
sample variance	9135.81
sample standard deviation	95.5814
minimum	2.371
maximum	568.193
range	565.822
population variance	9076.49
population standard deviation	95.2706
confidence interval 95.% lower	102.648
confidence interval 95.% upper	133.08
half-width	15.2163
normal curve GOF
p-value	2.1721e-11
chi-square(df=5)	58.7792
E	19.25
O(-1.15)	4
O(-0.67)	32
O(-0.32)	41
O(+0.00)	26
O(+0.32)	13
O(+0.67)	15
O(+1.15)	7
O(inf.)	16
Descriptive statistics
	Area
count	154
mean	117.864
sample variance	9135.81
sample standard deviation	95.5814
minimum	2.371
maximum	568.193
range	565.822
standard error of the mean	7.70217
skewness	2.11594
kurtosis	5.44768
coefficient of variation (CV)	0.810946
1st quartile	61.437
median	87.6676
3rd quartile	143.179
interquartile range	81.7417
mode	#N/A
low extremes	0
low outliers	0
high outliers	10
high extremes	4
Descriptive statistics
	Growth
count	58
mean	10.1429
sample variance	4471.71
sample standard deviation	66.8708
minimum	-128.48
maximum	175.928
range	304.408
1st quartile	-33.1389
median	6.192
3rd quartile	37.7385
interquartile range	70.8774
mode	#N/A
low extremes	0
low outliers	0
high outliers	4
high extremes	0
Hypothesis Test: Mean vs. Hypothesized Value
	0	hypothesized value
	10.1429	mean Growth
	66.8708	std. dev.
	8.78057	std. error
	58	n
	57	df
	1.15516	t
	0.126423	p-value (one-tailed, upper)
	-7.43986	confidence interval 95.% lower
	27.7257	confidence interval 95.% upper
	17.5828	margin of error

## Sheet: Spp Monitored
Zone	Colony_type	Colony	Coral_Code	Time	Observer	Area (sq cm)	Obs	SPECIES	Genus
1	Branching	B1	Z1B1S0	1	Claude	101.056	92	Acropora abrotanoides (formerly known as A. irregularis)	Acropora
1	Branching	B2	Z1B2S0	1	Claude	76.9637	61	Acropora cf cytherea	Acropora
1	Branching	B3	Z1B3S0	1	Claude	61.1536	38	Acropora humilis	Acropora
1	Branching	B4	Z1B4S0	1	Claude	185.74	134	Acropora abrotanoides (formerly known as Acropora irregularis)	Acropora
1	Branching	B5	Z1B5S0	1	Claude	165.76	124	Pocillopora grandis (formerly known as P. eydouxi)	Pocillopora
1	Branching	B6	Z1B6S0	1	Claude	268.231	141	Acropora muricata (formerly known as A. formosa)	Acropora
1	Encrusting	E1	Z1E1S0	1	Claude	99.9416	90	Favites cf flexulosa	Favites
1	Encrusting	E2	Z1E2S0	1	Claude	41.8728	23	Echinopora hirsutissima	Echinopora
1	Encrusting	E3	Z1E3S0	1	Claude	28.5334	6	Favites cf flexulosa	Favites
1	Encrusting	E4	Z1E4S0	1	Claude	86.7072	76	Coscinarea monile	Coscinarea
1	Encrusting	E5	Z1E5S0	1	Claude	63.0115	43	Favites cf pentagona	Favites
1	Encrusting	E6	Z1E6S0	1	Claude	165.881	125	Echinopora hirsutissima	Echinopora
2	Branching	B1	Z2B1S0	1	Claude	122.449	105	Pocillopora damicornis	Pocillopora
2	Branching	B2	Z2B2S0	1	Claude	124.191	106	Isopora brueggemanni (formerly Acropora brueggemanni)	Isopora
2	Branching	B3	Z2B3S0	1	Claude	165.691	123	Pocillopora damicornis	Pocillopora
2	Branching	B4	Z2B4S0	1	Claude	31.1308	10	Acropora abrotanoides (formerly known as A. irregularis)	Acropora
2	Branching	B5	Z2B5S0	1	Claude	129.036	109	Pocillopora verrucosa	Pocillopora
2	Branching	B6	Z2B6S0	1	Claude	110.254	97	Pocillopora verrucosa	Pocillopora
2	Encrusting	E1	Z2E1S0	1	Claude	60.5561	37	Favites cf pentagona	Favites
2	Encrusting	E2	Z2E2S0	1	Claude	47.1128	27	Dipsastrea cf favus (formerly known as Favia cf favus)	Dipsastrea
2	Encrusting	E3	Z2E3S0	1	Claude	78.1512	63	Astreopora myriophthalma	Astreopora
2	Encrusting	E4	Z2E4S0	1	Claude	79.3669	65	Astreopora myriophthalma	Astreopora
2	Encrusting	E5	Z2E5S0	1	Claude	96.5726	84	Astreopora myriophthalma	Astreopora
2	Encrusting	E6	Z2E6S0	1	Claude	32.4621	11	Echinopora hirsutissima	Echinopora
3	Branching	B1	Z3B1S0	1	Claude	136.94	113	Acropora cf verweyi	Acropora
3	Branching	B2	Z3B2S0	1	Claude	74.9528	57	Acropora humilis	Acropora
3	Branching	B3	Z3B3S0	1	Claude	44.1348	25	Acropora cf verweyi	Acropora
3	Branching	B4	Z3B4S0	1	Claude	69.8931	51	Acropora humilis	Acropora
3	Branching	B5	Z3B5S0	1	Claude	177.292	129	Acropora abrotanoides (formerly known as Acropora irregularis)	Acropora
3	Branching	B6	Z3B6S0	1	Claude	395.946	151	Pocillopora grandis (formerly known as P. eydouxi)	Pocillopora
3	Encrusting	E1	Z3E1S0	1	Claude	62.821	42	Favites cf pentagona	Favites
3	Encrusting	E2	Z3E2S0	1	Claude	40.7988	19	Goniopora pedunculata (formerly known as Goniopora minor)	Goniopora
3	Encrusting	E3	Z3E3S0	1	Claude	77.2877	62	Echinopora hirsutissima	Echinopora
3	Encrusting	E4	Z3E4S0	1	Claude	37.995	17	Favites cf pentagona	Favites
3	Encrusting	E5	Z3E5S0	1	Claude	50.2225	33	Favites cf pentagona	Favites
3	Encrusting	E6	Z3E6S0	1	Claude	98.937	88	Platygyra cf crosslandi	Platygyra
4	Branching	B1	Z4B1S0	1	Claude	140.19	115	Acropora cf abrotanoides (formerly known as Acropora irregularis)	Acropora
4	Branching	B2	Z4B2S0	1	Claude	66.0507	47	Acropora cf abrotanoides (formerly known as Acropora irregularis)	Acropora
4	Branching	B3	Z4B3S0	1	Claude	170.052	127	Acropora cf verweyi	Acropora
4	Branching	B4	Z4B4S0	1	Claude	250.864	140	Pocillopora grandis (formerly known as P. eydouxi)	Pocillopora
4	Branching	B5	Z4B5S0	1	Claude	346.477	148	Pocillopora grandis (formerly known as P. eydouxi)	Pocillopora
4	Branching	B6	Z4B6S0	1	Claude	185.686	133	Acropora cf verweyi	Acropora
4	Encrusting	E1	Z4E1S0	1	Claude	108.191	96	Galaxea fascicularis	Galaxea
4	Encrusting	E2	Z4E2S0	1	Claude	63.9789	44	Echinopora hirsutissima	Echinopora
4	Encrusting	E3	Z4E3S0	1	Claude	122.357	104	Echinopora hirsutissima	Echinopora
4	Encrusting	E4	Z4E4S0	1	Claude	48.6139	31	Favites cf pentagona	Favites
4	Encrusting	E5	Z4E5S0	1	Claude	86.2367	75	Favites cf flexulosa	Favites
4	Encrusting	E6	Z4E6S0	1	Claude	90.4275	79	Hydnophora exesa	Hydnophora
1	Branching	B3	Z1B3S0	2	Claude	7.34608	4	Acropora humilis	Acropora
1	Branching	B5	Z1B5S0	2	Claude	327.629	147	Pocillopora grandis (formerly known as P. eydouxi)	Pocillopora
1	Encrusting	E1	Z1E1S0	2	Claude	43.1175	24	Favites cf flexulosa	Favites
1	Encrusting	E5	Z1E5S0	2	Claude	4.5191	2	Favites cf pentagona	Favites
1	Encrusting	E6	Z1E6S0	2	Claude	97.5119	85	Echinopora hirsutissima	Echinopora
2	Branching	B1	Z2B1S0	2	Claude	87.3532	77	Pocillopora damicornis	Pocillopora
2	Branching	B3	Z2B3S0	2	Claude	277.427	143	Pocillopora damicornis	Pocillopora
2	Branching	B4	Z2B4S0	2	Claude	29.6908	8	Acropora abrotanoides (formerly known as A. irregularis)	Acropora
2	Branching	B5	Z2B5S0	2	Claude	105.379	95	Pocillopora verrucosa	Pocillopora
2	Branching	B6	Z2B6S0	2	Claude	164.94	122	Pocillopora verrucosa	Pocillopora
2	Encrusting	E1	Z2E1S0	2	Claude	74.3704	54	Favites cf pentagona	Favites
2	Encrusting	E2	Z2E2S0	2	Claude	47.1448	28	Dipsastrea cf favus (formerly known as Favia cf favus)	Dipsastrea
2	Encrusting	E3	Z2E3S0	2	Claude	93.4314	82	Astreopora myriophthalma	Astreopora
2	Encrusting	E4	Z2E4S0	2	Claude	99.2226	89	Astreopora myriophthalma	Astreopora
2	Encrusting	E5	Z2E5S0	2	Claude	82.8697	70	Astreopora myriophthalma	Astreopora
2	Encrusting	E6	Z2E6S0	2	Claude	31.0744	9	Echinopora hirsutissima	Echinopora
3	Branching	B1	Z3B1S0	2	Claude	35.9121	16	Acropora cf verweyi	Acropora
3	Encrusting	E1	Z3E1S0	2	Claude	61.252	39	Favites cf pentagona	Favites
3	Encrusting	E2	Z3E2S0	2	Claude	41.1747	21	Goniopora pedunculata (formerly known as Goniopora minor)	Goniopora
3	Encrusting	E3	Z3E3S0	2	Claude	51.789	35	Echinopora hirsutissima	Echinopora
3	Encrusting	E4	Z3E4S0	2	Claude	90.9637	80	Favites cf pentagona	Favites
3	Encrusting	E5	Z3E5S0	2	Claude	81.2218	66	Favites cf pentagona	Favites
3	Encrusting	E6	Z3E6S0	2	Claude	73.6835	52	Platygyra cf crosslandi	Platygyra
4	Branching	B4	Z4B4S0	2	Claude	302.439	144	Pocillopora grandis (formerly known as P. eydouxi)	Pocillopora
4	Branching	B5	Z4B5S0	2	Claude	522.405	153	Pocillopora grandis (formerly known as P. eydouxi)	Pocillopora
4	Encrusting	E1	Z4E1S0	2	Claude	130.203	110	Galaxea fascicularis	Galaxea
4	Encrusting	E2	Z4E2S0	2	Claude	94.8493	83	Echinopora hirsutissima	Echinopora
4	Encrusting	E5	Z4E5S0	2	Claude	41.7272	22	Favites cf flexulosa	Favites
4	Encrusting	E6	Z4E6S0	2	Claude	115.493	103	Hydnophora exesa	Hydnophora
1	Branching	B1	Z1B1S0	1	Sarah	98.53	87	Acropora abrotanoides (formerly known as A. irregularis)	Acropora
1	Branching	B2	Z1B2S0	1	Sarah	78.492	64	Acropora cf cytherea	Acropora
1	Branching	B3	Z1B3S0	1	Sarah	75.454	58	Acropora humilis	Acropora
1	Branching	B4	Z1B4S0	1	Sarah	208.339	136	Acropora abrotanoides (formerly known as Acropora irregularis)	Acropora
1	Branching	B5	Z1B5S0	1	Sarah	160.465	121	Pocillopora grandis (formerly known as P. eydouxi)	Pocillopora
1	Branching	B6	Z1B6S0	1	Sarah	311.977	145	Acropora muricata (formerly known as A. formosa)	Acropora
1	Encrusting	E1	Z1E1S0	1	Sarah	157.868	120	Favites cf flexulosa	Favites
1	Encrusting	E2	Z1E2S0	1	Sarah	40.947	20	Echinopora hirsutissima	Echinopora
1	Encrusting	E3	Z1E3S0	1	Sarah	32.932	12	Favites cf flexulosa	Favites
1	Encrusting	E4	Z1E4S0	1	Sarah	85.779	73	Coscinarea monile	Coscinarea
1	Encrusting	E5	Z1E5S0	1	Sarah	64.469	45	Favites cf pentagona	Favites
1	Encrusting	E6	Z1E6S0	1	Sarah	135.42	112	Echinopora hirsutissima	Echinopora
2	Branching	B1	Z2B1S0	1	Sarah	126.34	107	Pocillopora damicornis	Pocillopora
2	Branching	B2	Z2B2S0	1	Sarah	144.175	116	Isopora brueggemanni (formerly Acropora brueggemanni)	Isopora
2	Branching	B3	Z2B3S0	1	Sarah	150.368	117	Pocillopora damicornis	Pocillopora
2	Branching	B4	Z2B4S0	1	Sarah	139.034	114	Acropora abrotanoides (formerly known as A. irregularis)	Acropora
2	Branching	B5	Z2B5S0	1	Sarah	157.103	119	Pocillopora verrucosa	Pocillopora
2	Branching	B6	Z2B6S0	1	Sarah	131.237	111	Pocillopora verrucosa	Pocillopora
2	Encrusting	E1	Z2E1S0	1	Sarah	65.082	46	Favites cf pentagona	Favites
2	Encrusting	E2	Z2E2S0	1	Sarah	51.579	34	Dipsastrea cf favus (formerly known as Favia cf favus)	Dipsastrea
2	Encrusting	E3	Z2E3S0	1	Sarah	82.263	69	Astreopora myriophthalma	Astreopora
2	Encrusting	E4	Z2E4S0	1	Sarah	76.003	60	Astreopora myriophthalma	Astreopora
2	Encrusting	E5	Z2E5S0	1	Sarah	110.267	98	Astreopora myriophthalma	Astreopora
2	Encrusting	E6	Z2E6S0	1	Sarah	33.124	13	Echinopora hirsutissima	Echinopora
3	Branching	B1	Z3B1S0	1	Sarah	154.96	118	Acropora cf verweyi	Acropora
3	Branching	B2	Z3B2S0	1	Sarah	86	74	Acropora humilis	Acropora
3	Branching	B3	Z3B3S0	1	Sarah	47.529	29	Acropora cf verweyi	Acropora
3	Branching	B4	Z3B4S0	1	Sarah	74.807	56	Acropora humilis	Acropora
3	Branching	B5	Z3B5S0	1	Sarah	179.037	130	Acropora abrotanoides (formerly known as Acropora irregularis)	Acropora
3	Branching	B6	Z3B6S0	1	Sarah	371.07	150	Pocillopora grandis (formerly known as P. eydouxi)	Pocillopora
3	Encrusting	E1	Z3E1S0	1	Sarah	61.992	40	Favites cf pentagona	Favites
3	Encrusting	E2	Z3E2S0	1	Sarah	40.433	18	Goniopora pedunculata (formerly known as Goniopora minor)	Goniopora
3	Encrusting	E3	Z3E3S0	1	Sarah	66.089	48	Echinopora hirsutissima	Echinopora
3	Encrusting	E4	Z3E4S0	1	Sarah	62.063	41	Favites cf pentagona	Favites
3	Encrusting	E5	Z3E5S0	1	Sarah	49.531	32	Favites cf pentagona	Favites
3	Encrusting	E6	Z3E6S0	1	Sarah	115.116	101	Platygyra cf crosslandi	Platygyra
4	Branching	B1	Z4B1S0	1	Sarah	182.647	132	Acropora cf abrotanoides (formerly known as Acropora irregularis)	Acropora
4	Branching	B2	Z4B2S0	1	Sarah	81.941	68	Acropora cf abrotanoides (formerly known as Acropora irregularis)	Acropora
4	Branching	B3	Z4B3S0	1	Sarah	179.784	131	Acropora cf verweyi	Acropora
4	Branching	B4	Z4B4S0	1	Sarah	270.816	142	Pocillopora grandis (formerly known as P. eydouxi)	Pocillopora
4	Branching	B5	Z4B5S0	1	Sarah	422.459	152	Pocillopora grandis (formerly known as P. eydouxi)	Pocillopora
4	Branching	B6	Z4B6S0	1	Sarah	210.829	137	Acropora cf verweyi	Acropora
4	Encrusting	E1	Z4E1S0	1	Sarah	115.143	102	Galaxea fascicularis	Galaxea
4	Encrusting	E2	Z4E2S0	1	Sarah	66.292	49	Echinopora hirsutissima	Echinopora
4	Encrusting	E3	Z4E3S0	1	Sarah	114.023	99	Echinopora hirsutissima	Echinopora
4	Encrusting	E4	Z4E4S0	1	Sarah	35.348	14	Favites cf pentagona	Favites
4	Encrusting	E5	Z4E5S0	1	Sarah	91.487	81	Favites cf flexulosa	Favites
4	Encrusting	E6	Z4E6S0	1	Sarah	102.906	94	Hydnophora exesa	Hydnophora
1	Branching	B3	Z1B3S0	2	Sarah	6.039	3	Acropora humilis	Acropora
1	Branching	B5	Z1B5S0	2	Sarah	325.338	146	Pocillopora grandis (formerly known as P. eydouxi)	Pocillopora
1	Encrusting	E1	Z1E1S0	2	Sarah	75.508	59	Favites cf flexulosa	Favites
1	Encrusting	E5	Z1E5S0	2	Sarah	2.371	1	Favites cf pentagona	Favites
1	Encrusting	E6	Z1E6S0	2	Sarah	81.284	67	Echinopora hirsutissima	Echinopora
2	Branching	B1	Z2B1S0	2	Sarah	84.234	72	Pocillopora damicornis	Pocillopora
2	Branching	B3	Z2B3S0	2	Sarah	229.241	139	Pocillopora damicornis	Pocillopora
2	Branching	B4	Z2B4S0	2	Sarah	29.451	7	Acropora abrotanoides (formerly known as A. irregularis)	Acropora
2	Branching	B5	Z2B5S0	2	Sarah	167.573	126	Pocillopora verrucosa	Pocillopora
2	Branching	B6	Z2B6S0	2	Sarah	186.492	135	Pocillopora verrucosa	Pocillopora
2	Encrusting	E1	Z2E1S0	2	Sarah	74.787	55	Favites cf pentagona	Favites
2	Encrusting	E2	Z2E2S0	2	Sarah	45.817	26	Dipsastrea cf favus (formerly known as Favia cf favus)	Dipsastrea
2	Encrusting	E3	Z2E3S0	2	Sarah	101.102	93	Astreopora myriophthalma	Astreopora
2	Encrusting	E4	Z2E4S0	2	Sarah	114.202	100	Astreopora myriophthalma	Astreopora
2	Encrusting	E5	Z2E5S0	2	Sarah	82.998	71	Astreopora myriophthalma	Astreopora
2	Encrusting	E6	Z2E6S0	2	Sarah	35.803	15	Echinopora hirsutissima	Echinopora
3	Branching	B1	Z3B1S0	2	Sarah	26.48	5	Acropora cf verweyi	Acropora
3	Encrusting	E1	Z3E1S0	2	Sarah	73.874	53	Favites cf pentagona	Favites
3	Encrusting	E2	Z3E2S0	2	Sarah	67.76	50	Goniopora pedunculata (formerly known as Goniopora minor)	Goniopora
3	Encrusting	E3	Z3E3S0	2	Sarah	53.324	36	Echinopora hirsutissima	Echinopora
3	Encrusting	E4	Z3E4S0	2	Sarah	98.42	86	Favites cf pentagona	Favites
3	Encrusting	E5	Z3E5S0	2	Sarah	126.786	108	Favites cf pentagona	Favites
3	Encrusting	E6	Z3E6S0	2	Sarah	87.982	78	Platygyra cf crosslandi	Platygyra
4	Branching	B4	Z4B4S0	2	Sarah	370.192	149	Pocillopora grandis (formerly known as P. eydouxi)	Pocillopora
4	Branching	B5	Z4B5S0	2	Sarah	568.193	154	Pocillopora grandis (formerly known as P. eydouxi)	Pocillopora
4	Encrusting	E1	Z4E1S0	2	Sarah	227.468	138	Galaxea fascicularis	Galaxea
4	Encrusting	E2	Z4E2S0	2	Sarah	100.252	91	Echinopora hirsutissima	Echinopora
4	Encrusting	E5	Z4E5S0	2	Sarah	47.715	30	Favites cf flexulosa	Favites
4	Encrusting	E6	Z4E6S0	2	Sarah	176.535	128	Hydnophora exesa	Hydnophora

## Sheet: Growth
Colony_type	Zone	colony	Coral_code	Observer	CCS	Area0	Area1	Size	Genus
Branching	1	B3	Z1B3S0	Claude	-53.8075	61.1536	7.34608	Small	Acropora
Branching	1	B5	Z1B5S0	Claude	161.869	165.76	327.629	Medium	Pocillopora
Encrusting	1	E1	Z1E1S0	Claude	-56.824	99.9416	43.1175	Medium	Favites
Encrusting	1	E5	Z1E5S0	Claude	-58.4924	63.0115	4.5191	Small	Favites
Encrusting	1	E6	Z1E6S0	Claude	-68.369	165.881	97.5119	Large	Echinopora
Branching	2	B1	Z2B1S0	Claude	-35.0956	122.449	87.3532	Medium	Pocillopora
Branching	2	B3	Z2B3S0	Claude	111.736	165.691	277.427	Medium	Pocillopora
Branching	2	B4	Z2B4S0	Claude	-1.4401	31.1308	29.6908	Small	Acropora
Branching	2	B5	Z2B5S0	Claude	-23.6569	129.036	105.379	Medium	Pocillopora
Branching	2	B6	Z2B6S0	Claude	54.6856	110.254	164.94	Medium	Pocillopora
Encrusting	2	E1	Z2E1S0	Claude	13.8143	60.5561	74.3704	Small	Favites
Encrusting	2	E2	Z2E2S0	Claude	0.0320505	47.1128	47.1448	Small	Dipsastrea
Encrusting	2	E3	Z2E3S0	Claude	15.2801	78.1512	93.4314	Medium	Astreopora
Encrusting	2	E4	Z2E4S0	Claude	19.8557	79.3669	99.2226	Medium	Astreopora
Encrusting	2	E5	Z2E5S0	Claude	-13.7028	96.5726	82.8697	Medium	Astreopora
Encrusting	2	E6	Z2E6S0	Claude	-1.38769	32.4621	31.0744	Small	Echinopora
Branching	3	B1	Z3B1S0	Claude	-101.027	136.94	35.9121	Medium	Acropora
Encrusting	3	E1	Z3E1S0	Claude	-1.56905	62.821	61.252	Small	Favites
Encrusting	3	E2	Z3E2S0	Claude	0.375834	40.7988	41.1747	Small	Goniopora
Encrusting	3	E3	Z3E3S0	Claude	-25.4987	77.2877	51.789	Medium	Echinopora
Encrusting	3	E4	Z3E4S0	Claude	52.9687	37.995	90.9637	Small	Favites
Encrusting	3	E5	Z3E5S0	Claude	30.9993	50.2225	81.2218	Small	Favites
Encrusting	3	E6	Z3E6S0	Claude	-25.2535	98.937	73.6835	Medium	Platygyra
Branching	4	B4	Z4B4S0	Claude	51.5747	250.864	302.439	Large	Pocillopora
Branching	4	B5	Z4B5S0	Claude	175.928	346.477	522.405	Large	Pocillopora
Encrusting	4	E1	Z4E1S0	Claude	22.0115	108.191	130.203	Medium	Galaxea
Encrusting	4	E2	Z4E2S0	Claude	30.8704	63.9789	94.8493	Small	Echinopora
Encrusting	4	E5	Z4E5S0	Claude	-44.5094	86.2367	41.7272	Medium	Favites
Encrusting	4	E6	Z4E6S0	Claude	25.0653	90.4275	115.493	Medium	Hydnophora
Branching	1	B3	Z1B3S0	Sarah	-69.415	75.454	6.039	Small	Acropora
Branching	1	B5	Z1B5S0	Sarah	164.873	160.465	325.338	Medium	Pocillopora
Encrusting	1	E1	Z1E1S0	Sarah	-82.36	157.868	75.508	Large	Favites
Encrusting	1	E5	Z1E5S0	Sarah	-62.098	64.469	2.371	Small	Favites
Encrusting	1	E6	Z1E6S0	Sarah	-54.136	135.42	81.284	Large	Echinopora
Branching	2	B1	Z2B1S0	Sarah	-42.106	126.34	84.234	Medium	Pocillopora
Branching	2	B3	Z2B3S0	Sarah	78.873	150.368	229.241	Medium	Pocillopora
Branching	2	B4	Z2B4S0	Sarah	-109.583	139.034	29.451	Medium	Acropora
Branching	2	B5	Z2B5S0	Sarah	10.47	157.103	167.573	Medium	Pocillopora
Branching	2	B6	Z2B6S0	Sarah	55.255	131.237	186.492	Medium	Pocillopora
Encrusting	2	E1	Z2E1S0	Sarah	9.705	65.082	74.787	Medium	Favites
Encrusting	2	E2	Z2E2S0	Sarah	-5.762	51.579	45.817	Small	Dipsastrea
Encrusting	2	E3	Z2E3S0	Sarah	18.839	82.263	101.102	Medium	Astreopora
Encrusting	2	E4	Z2E4S0	Sarah	38.199	76.003	114.202	Medium	Astreopora
Encrusting	2	E5	Z2E5S0	Sarah	-27.269	110.267	82.998	Large	Astreopora
Encrusting	2	E6	Z2E6S0	Sarah	2.679	33.124	35.803	Small	Echinopora
Branching	3	B1	Z3B1S0	Sarah	-128.48	154.96	26.48	Medium	Acropora
Encrusting	3	E1	Z3E1S0	Sarah	11.882	61.992	73.874	Small	Favites
Encrusting	3	E2	Z3E2S0	Sarah	27.327	40.433	67.76	Small	Goniopora
Encrusting	3	E3	Z3E3S0	Sarah	-12.765	66.089	53.324	Medium	Echinopora
Encrusting	3	E4	Z3E4S0	Sarah	36.357	62.063	98.42	Small	Favites
Encrusting	3	E5	Z3E5S0	Sarah	77.255	49.531	126.786	Small	Favites
Encrusting	3	E6	Z3E6S0	Sarah	-27.134	115.116	87.982	Large	Platygyra
Branching	4	B4	Z4B4S0	Sarah	99.376	270.816	370.192	Large	Pocillopora
Branching	4	B5	Z4B5S0	Sarah	145.734	422.459	568.193	Large	Pocillopora
Encrusting	4	E1	Z4E1S0	Sarah	112.325	115.143	227.468	Large	Galaxea
Encrusting	4	E2	Z4E2S0	Sarah	33.96	66.292	100.252	Medium	Echinopora
Encrusting	4	E5	Z4E5S0	Sarah	-43.772	91.487	47.715	Medium	Favites
Encrusting	4	E6	Z4E6S0	Sarah	73.629	102.906	176.535	Medium	Hydnophora

## Sheet: Observers
Colony_type	Colony	Coral_Code	Time	Observer	Area
Branching	B4	Z2B4S0	1	Claude	31.1308			Notes: coral contour was input in ImageJ by two different observers, each used a different system
Branching	B3	Z3B3S0	1	Claude	44.1348			Claude used computer mouse
Branching	B3	Z3B3S0	1	Sarah	47.529			Sarah used computer tablet and stylus
Branching	B3	Z1B3S0	1	Claude	61.1536
Branching	B2	Z4B2S0	1	Claude	66.0507
Branching	B4	Z3B4S0	1	Claude	69.8931
Branching	B4	Z3B4S0	1	Sarah	74.807
Branching	B2	Z3B2S0	1	Claude	74.9528
Branching	B3	Z1B3S0	1	Sarah	75.454
Branching	B2	Z1B2S0	1	Claude	76.9637
Branching	B2	Z1B2S0	1	Sarah	78.492
Branching	B2	Z4B2S0	1	Sarah	81.941
Branching	B2	Z3B2S0	1	Sarah	86
Branching	B1	Z1B1S0	1	Sarah	98.53
Branching	B1	Z1B1S0	1	Claude	101.056
Branching	B6	Z2B6S0	1	Claude	110.254
Branching	B1	Z2B1S0	1	Claude	122.449
Branching	B2	Z2B2S0	1	Claude	124.191
Branching	B1	Z2B1S0	1	Sarah	126.34
Branching	B5	Z2B5S0	1	Claude	129.036
Branching	B6	Z2B6S0	1	Sarah	131.237
Branching	B1	Z3B1S0	1	Claude	136.94
Branching	B4	Z2B4S0	1	Sarah	139.034
Branching	B1	Z4B1S0	1	Claude	140.19
Branching	B2	Z2B2S0	1	Sarah	144.175
Branching	B3	Z2B3S0	1	Sarah	150.368
Branching	B1	Z3B1S0	1	Sarah	154.96
Branching	B5	Z2B5S0	1	Sarah	157.103
Branching	B5	Z1B5S0	1	Sarah	160.465
Branching	B3	Z2B3S0	1	Claude	165.691
Branching	B5	Z1B5S0	1	Claude	165.76
Branching	B3	Z4B3S0	1	Claude	170.052
Branching	B5	Z3B5S0	1	Claude	177.292
Branching	B5	Z3B5S0	1	Sarah	179.037
Branching	B3	Z4B3S0	1	Sarah	179.784
Branching	B1	Z4B1S0	1	Sarah	182.647
Branching	B6	Z4B6S0	1	Claude	185.686
Branching	B4	Z1B4S0	1	Claude	185.74
Branching	B4	Z1B4S0	1	Sarah	208.339
Branching	B6	Z4B6S0	1	Sarah	210.829
Branching	B4	Z4B4S0	1	Claude	250.864
Branching	B6	Z1B6S0	1	Claude	268.231
Branching	B4	Z4B4S0	1	Sarah	270.816
Branching	B6	Z1B6S0	1	Sarah	311.977
Branching	B5	Z4B5S0	1	Claude	346.477
Branching	B6	Z3B6S0	1	Sarah	371.07
Branching	B6	Z3B6S0	1	Claude	395.946
Branching	B5	Z4B5S0	1	Sarah	422.459
Encrusting	E3	Z1E3S0	1	Claude	28.5334
Encrusting	E6	Z2E6S0	1	Claude	32.4621
Encrusting	E3	Z1E3S0	1	Sarah	32.932
Encrusting	E6	Z2E6S0	1	Sarah	33.124
Encrusting	E4	Z4E4S0	1	Sarah	35.348
Encrusting	E4	Z3E4S0	1	Claude	37.995
Encrusting	E2	Z3E2S0	1	Sarah	40.433
Encrusting	E2	Z3E2S0	1	Claude	40.7988
Encrusting	E2	Z1E2S0	1	Sarah	40.947
Encrusting	E2	Z1E2S0	1	Claude	41.8728
Encrusting	E2	Z2E2S0	1	Claude	47.1128
Encrusting	E4	Z4E4S0	1	Claude	48.6139
Encrusting	E5	Z3E5S0	1	Sarah	49.531
Encrusting	E5	Z3E5S0	1	Claude	50.2225
Encrusting	E2	Z2E2S0	1	Sarah	51.579
Encrusting	E1	Z2E1S0	1	Claude	60.5561
Encrusting	E1	Z3E1S0	1	Sarah	61.992
Encrusting	E4	Z3E4S0	1	Sarah	62.063
Encrusting	E1	Z3E1S0	1	Claude	62.821
Encrusting	E5	Z1E5S0	1	Claude	63.0115
Encrusting	E2	Z4E2S0	1	Claude	63.9789
Encrusting	E5	Z1E5S0	1	Sarah	64.469
Encrusting	E1	Z2E1S0	1	Sarah	65.082
Encrusting	E3	Z3E3S0	1	Sarah	66.089
Encrusting	E2	Z4E2S0	1	Sarah	66.292
Encrusting	E4	Z2E4S0	1	Sarah	76.003
Encrusting	E3	Z3E3S0	1	Claude	77.2877
Encrusting	E3	Z2E3S0	1	Claude	78.1512
Encrusting	E4	Z2E4S0	1	Claude	79.3669
Encrusting	E3	Z2E3S0	1	Sarah	82.263
Encrusting	E4	Z1E4S0	1	Sarah	85.779
Encrusting	E5	Z4E5S0	1	Claude	86.2367
Encrusting	E4	Z1E4S0	1	Claude	86.7072
Encrusting	E6	Z4E6S0	1	Claude	90.4275
Encrusting	E5	Z4E5S0	1	Sarah	91.487
Encrusting	E5	Z2E5S0	1	Claude	96.5726
Encrusting	E6	Z3E6S0	1	Claude	98.937
Encrusting	E1	Z1E1S0	1	Claude	99.9416
Encrusting	E6	Z4E6S0	1	Sarah	102.906
Encrusting	E1	Z4E1S0	1	Claude	108.191
Encrusting	E5	Z2E5S0	1	Sarah	110.267
Encrusting	E3	Z4E3S0	1	Sarah	114.023
Encrusting	E6	Z3E6S0	1	Sarah	115.116
Encrusting	E1	Z4E1S0	1	Sarah	115.143
Encrusting	E3	Z4E3S0	1	Claude	122.357
Encrusting	E6	Z1E6S0	1	Sarah	135.42
Encrusting	E1	Z1E1S0	1	Sarah	157.868
Encrusting	E6	Z1E6S0	1	Claude	165.881

## Sheet: mmyear extension
Colony_type	Zone	colony	Coral_code	Observer	CCS	Area0	Area1	Size	Genus	CM	R-Area0	R-Area 1	R-CCS	MM	R-CCS	Coral_code		R-CCS	Claude	Sarah		mean
Branching	1	B3	Z1B3S0	Claude	-53.8075	61.1536	7.34608	Small	Acropora		4.41207	1.52918	-2.88289		-28.8289	Z1B3S0			-28.8289	-35.1438	Z1B3S0	-31.9864
Branching	1	B5	Z1B5S0	Claude	161.869	165.76	327.629	Medium	Pocillopora		7.26392	10.2123	2.94836		29.4836	Z1B5S0			29.4836	30.2955	Z1B5S0	29.8895
Encrusting	1	E1	Z1E1S0	Claude	-56.824	99.9416	43.1175	Medium	Favites		5.64033	3.70475	-1.93558		-19.3558	Z1E1S0			-19.3558	-21.8628	Z1E1S0	-20.6093
Encrusting	1	E5	Z1E5S0	Claude	-58.4924	63.0115	4.5191	Small	Favites		4.47859	1.19938	-3.27921		-32.7921	Z1E5S0			-32.7921	-36.6134	Z1E5S0	-34.7027
Encrusting	1	E6	Z1E6S0	Claude	-68.369	165.881	97.5119	Large	Echinopora		7.26657	5.57135	-1.69522		-16.9522	Z1E6S0			-16.9522	-14.789	Z1E6S0	-15.8706
Branching	2	B1	Z2B1S0	Claude	-35.0956	122.449	87.3532	Medium	Pocillopora		6.24322	5.27316	-0.970061		-9.70061	Z2B1S0			-9.70061	-11.6349	Z2B1S0	-10.6677
Branching	2	B3	Z2B3S0	Claude	111.736	165.691	277.427	Medium	Pocillopora		7.26241	9.39735	2.13494		21.3494	Z2B3S0			21.3494	16.239	Z2B3S0	18.7942
Branching	2	B4	Z2B4S0	Claude	-1.4401	31.1308	29.6908	Small	Acropora		3.14794	3.07427	-0.0736732		-0.736732	Z2B4S0			-0.736732	-35.9078	Z2B4S0	-18.3222
Branching	2	B5	Z2B5S0	Claude	-23.6569	129.036	105.379	Medium	Pocillopora		6.40894	5.79172	-0.617217		-6.17217	Z2B5S0			-6.17217	2.31843	Z2B5S0	-1.92687
Branching	2	B6	Z2B6S0	Claude	54.6856	110.254	164.94	Medium	Pocillopora		5.92418	7.24593	1.32174		13.2174	Z2B6S0			13.2174	12.4142	Z2B6S0	12.8158
Encrusting	2	E1	Z2E1S0	Claude	13.8143	60.5561	74.3704	Small	Favites		4.39046	4.86555	0.475082		4.75082	Z2E1S0			4.75082	3.27577	Z2E1S0	4.0133
Encrusting	2	E2	Z2E2S0	Claude	0.0320505	47.1128	47.1448	Small	Dipsastrea		3.87258	3.8739	0.00131702		0.0131702	Z2E2S0			0.0131702	-2.33029	Z2E2S0	-1.15856
Encrusting	2	E3	Z2E3S0	Claude	15.2801	78.1512	93.4314	Medium	Astreopora		4.98769	5.45353	0.465842		4.65842	Z2E3S0			4.65842	5.55765	Z2E3S0	5.10803
Encrusting	2	E4	Z2E4S0	Claude	19.8557	79.3669	99.2226	Medium	Astreopora		5.02633	5.62001	0.593674		5.93674	Z2E4S0			5.93674	11.1066	Z2E4S0	8.52167
Encrusting	2	E5	Z2E5S0	Claude	-13.7028	96.5726	82.8697	Medium	Astreopora		5.54445	5.13605	-0.408396		-4.08396	Z2E5S0			-4.08396	-7.84509	Z2E5S0	-5.96453
Encrusting	2	E6	Z2E6S0	Claude	-1.38769	32.4621	31.0744	Small	Echinopora		3.21454	3.14509	-0.0694582		-0.694582	Z2E6S0			-0.694582	1.28759	Z2E6S0	0.296502
Branching	3	B1	Z3B1S0	Claude	-101.027	136.94	35.9121	Medium	Acropora		6.60231	3.38105	-3.22126		-32.2126	Z3B1S0			-32.2126	-41.2001	Z3B1S0	-36.7063
Encrusting	3	E1	Z3E1S0	Claude	-1.56905	62.821	61.252	Small	Favites		4.47182	4.41562	-0.0561984		-0.561984	Z3E1S0			-0.561984	4.07068	Z3E1S0	1.75435
Encrusting	3	E2	Z3E2S0	Claude	0.375834	40.7988	41.1747	Small	Goniopora		3.60376	3.62032	0.0165606		0.165606	Z3E2S0			0.165606	10.5672	Z3E2S0	5.36638
Encrusting	3	E3	Z3E3S0	Claude	-25.4987	77.2877	51.789	Medium	Echinopora		4.96006	4.06023	-0.899832		-8.99832	Z3E3S0			-8.99832	-4.66696	Z3E3S0	-6.83264
Encrusting	3	E4	Z3E4S0	Claude	52.9687	37.995	90.9637	Small	Favites		3.47772	5.38103	1.90331		19.0331	Z3E4S0			19.0331	11.5247	Z3E4S0	15.2789
Encrusting	3	E5	Z3E5S0	Claude	30.9993	50.2225	81.2218	Small	Favites		3.99835	5.08473	1.08638		10.8638	Z3E5S0			10.8638	23.821	Z3E5S0	17.3424
Encrusting	3	E6	Z3E6S0	Claude	-25.2535	98.937	73.6835	Medium	Platygyra		5.61191	4.84302	-0.768889		-7.68889	Z3E6S0			-7.68889	-7.61295	Z3E6S0	-7.65092
Branching	4	B4	Z4B4S0	Claude	51.5747	250.864	302.439	Large	Pocillopora		8.93616	9.81184	0.875678		8.75678	Z4B4S0			8.75678	15.7066	Z4B4S0	12.2317
Branching	4	B5	Z4B5S0	Claude	175.928	346.477	522.405	Large	Pocillopora		10.5019	12.8954	2.39349		23.9349	Z4B5S0			23.9349	18.5226	Z4B5S0	21.2287
Encrusting	4	E1	Z4E1S0	Claude	22.0115	108.191	130.203	Medium	Galaxea		5.86851	6.43786	0.569356		5.69356	Z4E1S0			5.69356	24.5515	Z4E1S0	15.1225
Encrusting	4	E2	Z4E2S0	Claude	30.8704	63.9789	94.8493	Small	Echinopora		4.51284	5.49476	0.981917		9.81917	Z4E2S0			9.81917	10.5539	Z4E2S0	10.1865
Encrusting	4	E5	Z4E5S0	Claude	-44.5094	86.2367	41.7272	Medium	Favites		5.23935	3.64453	-1.59482		-15.9482	Z4E5S0			-15.9482	-14.9923	Z4E5S0	-15.4703
Encrusting	4	E6	Z4E6S0	Claude	25.0653	90.4275	115.493	Medium	Hydnophora		5.36515	6.0633	0.698149		6.98149	Z4E6S0			6.98149	17.7293	Z4E6S0	12.3554
Branching	1	B3	Z1B3S0	Sarah	-69.415	75.454	6.039	Small	Acropora		4.90086	1.38648	-3.51438		-35.1438	Z1B3S0
Branching	1	B5	Z1B5S0	Sarah	164.873	160.465	325.338	Medium	Pocillopora		7.14696	10.1765	3.02955		30.2955	Z1B5S0
Encrusting	1	E1	Z1E1S0	Sarah	-82.36	157.868	75.508	Large	Favites		7.08889	4.90262	-2.18628		-21.8628	Z1E1S0
Encrusting	1	E5	Z1E5S0	Sarah	-62.098	64.469	2.371	Small	Favites		4.53009	0.868755	-3.66134		-36.6134	Z1E5S0
Encrusting	1	E6	Z1E6S0	Sarah	-54.136	135.42	81.284	Large	Echinopora		6.56558	5.08668	-1.4789		-14.789	Z1E6S0
Branching	2	B1	Z2B1S0	Sarah	-42.106	126.34	84.234	Medium	Pocillopora		6.34164	5.17816	-1.16349		-11.6349	Z2B1S0
Branching	2	B3	Z2B3S0	Sarah	78.873	150.368	229.241	Medium	Pocillopora		6.91846	8.54235	1.6239		16.239	Z2B3S0
Branching	2	B4	Z2B4S0	Sarah	-109.583	139.034	29.451	Medium	Acropora		6.65261	3.06183	-3.59078		-35.9078	Z2B4S0
Branching	2	B5	Z2B5S0	Sarah	10.47	157.103	167.573	Medium	Pocillopora		7.0717	7.30354	0.231843		2.31843	Z2B5S0
Branching	2	B6	Z2B6S0	Sarah	55.255	131.237	186.492	Medium	Pocillopora		6.46338	7.7048	1.24142		12.4142	Z2B6S0
Encrusting	2	E1	Z2E1S0	Sarah	9.705	65.082	74.787	Medium	Favites		4.55158	4.87915	0.327577		3.27577	Z2E1S0
Encrusting	2	E2	Z2E2S0	Sarah	-5.762	51.579	45.817	Small	Dipsastrea		4.05199	3.81896	-0.233029		-2.33029	Z2E2S0
Encrusting	2	E3	Z2E3S0	Sarah	18.839	82.263	101.102	Medium	Astreopora		5.11722	5.67298	0.555765		5.55765	Z2E3S0
Encrusting	2	E4	Z2E4S0	Sarah	38.199	76.003	114.202	Medium	Astreopora		4.91866	6.02932	1.11066		11.1066	Z2E4S0
Encrusting	2	E5	Z2E5S0	Sarah	-27.269	110.267	82.998	Large	Astreopora		5.92453	5.14003	-0.784509		-7.84509	Z2E5S0
Encrusting	2	E6	Z2E6S0	Sarah	2.679	33.124	35.803	Small	Echinopora		3.24715	3.37591	0.128759		1.28759	Z2E6S0
Branching	3	B1	Z3B1S0	Sarah	-128.48	154.96	26.48	Medium	Acropora		7.0233	2.90329	-4.12001		-41.2001	Z3B1S0
Encrusting	3	E1	Z3E1S0	Sarah	11.882	61.992	73.874	Small	Favites		4.44221	4.84928	0.407068		4.07068	Z3E1S0
Encrusting	3	E2	Z3E2S0	Sarah	27.327	40.433	67.76	Small	Goniopora		3.58756	4.64428	1.05672		10.5672	Z3E2S0
Encrusting	3	E3	Z3E3S0	Sarah	-12.765	66.089	53.324	Medium	Echinopora		4.58665	4.11996	-0.466696		-4.66696	Z3E3S0
Encrusting	3	E4	Z3E4S0	Sarah	36.357	62.063	98.42	Small	Favites		4.44476	5.59723	1.15247		11.5247	Z3E4S0
Encrusting	3	E5	Z3E5S0	Sarah	77.255	49.531	126.786	Small	Favites		3.97073	6.35283	2.3821		23.821	Z3E5S0
Encrusting	3	E6	Z3E6S0	Sarah	-27.134	115.116	87.982	Large	Platygyra		6.0534	5.2921	-0.761295		-7.61295	Z3E6S0
Branching	4	B4	Z4B4S0	Sarah	99.376	270.816	370.192	Large	Pocillopora		9.28472	10.8554	1.57066		15.7066	Z4B4S0
Branching	4	B5	Z4B5S0	Sarah	145.734	422.459	568.193	Large	Pocillopora		11.5964	13.4487	1.85226		18.5226	Z4B5S0
Encrusting	4	E1	Z4E1S0	Sarah	112.325	115.143	227.468	Large	Galaxea		6.05411	8.50926	2.45515		24.5515	Z4E1S0
Encrusting	4	E2	Z4E2S0	Sarah	33.96	66.292	100.252	Medium	Echinopora		4.59369	5.64908	1.05539		10.5539	Z4E2S0
Encrusting	4	E5	Z4E5S0	Sarah	-43.772	91.487	47.715	Medium	Favites		5.39649	3.89726	-1.49923		-14.9923	Z4E5S0
Encrusting	4	E6	Z4E6S0	Sarah	73.629	102.906	176.535	Medium	Hydnophora		5.72337	7.4963	1.77293		17.7293	Z4E6S0
